# Supplementary material for: Race, Ethnicity and Ancestry in Unrelated Transplant Matching for the National Marrow Donor Program: A Comparison of Multiple Forms of Self-Identification with Genetics
Source: PLoS One. 2015 Aug 19;10(8):e0135960. doi: 10.1371/journal.pone.0135960 (PMC4545604; doi:10.1371/journal.pone.0135960)
Supplement: S3 Fig — For this run, k = 4, popflag = 1, burnin = 10,000 and reps = 10,000. Individuals are represented in the following order from left to right: HGDP African populations, HGDP Middle Eastern populations, HGDP European populations, HGDP Central/South Asian populations, HGDP East Asian populations, HGDP Amerindian populations, HGDP Oceanic populations, study respondents. Broad continental ancestries are color-coded as follows: African = yellow; European = green; Asian = red; Amerindian = blue. (ZIP) [file pone.0135960.s003.zip]

Archive with 3 entries (2 files):
- S3_Fig.tiff
- __MACOSX/
- __MACOSX/._S3_Fig.tiff
